# Supplementary material for: OncoCan: a liquid biopsy assay for cell-free DNA quantification in canine plasma to support cancer prognosis
Source: Front Vet Sci. 2026 Feb 23;13:1768078. doi: 10.3389/fvets.2026.1768078 (PMC12970012; doi:10.3389/fvets.2026.1768078)
Supplement: Supplementary file 1 [file Table_1.xlsx]

## Sheet: CG_samples
Supplementary Table S1. Clinical and molecular characteristics of canine samples of the control group (CG) analyzed by cfDNA. cfDNA (pg/µL): concentration of circulating free DNA. cfDNA (%): percentage of cfDNA relative to total DNA.
Sample ID	Clinical Category	cfDNA Result	cfDNA (pg/µL)	cfDNA (%)	Breed	Weight (kg)	Age (years)	Sex	Clinical Status	Tumor Type	Clinical Stage	Histological Grade
A508420	Healthy	Positive high	171	46.64	Mixed Breed (Springer Spaniel)	18	11	Female	Control	Healthy	Healthy	Healthy
A508160	Healthy	Positive medium	90.1	34.93	Turkish Kangal	62	2	Female	Control	Healthy	Healthy	Healthy
A502023	Healthy	Positive medium	60	15.38	Mixed Breed (Pit Bull)	23	7	Male	Control	Healthy	Healthy	Healthy
A507325	Healthy	Positive medium	54	31.92	Braque	18	3	Male	Control	Healthy	Healthy	Healthy
A502844	Healthy	Positive medium	54	25.23	Bichon	8	12	Female	Control	Healthy	Healthy	Healthy
A048185	Healthy	Positive medium	53.1	36.65	Yorkshire Terrier	2	14	Male	Control	Healthy	Healthy	Healthy
A507902	Suspicion	Positive medium	53.1	33.76	Labrador	33	5	Female	Control	Healthy	Healthy	Healthy
A509341	Healthy	Positive medium	51.9	47.84	Italian Greyhound	3	2	Female	Control	Healthy	Healthy	Healthy
A509746	Healthy	Negative	47.5	40.15	American Bully	17	3	Female	Control	Healthy	Healthy	Healthy
A505352	Healthy	Negative	45.9	24.54	American Staffordshire Terrier	25	8	Male	Control	Healthy	Healthy	Healthy
A509786	Healthy	Negative	42.7	29.37	Water Dog	27	10	Female	Control	Healthy	Healthy	Healthy
A509387	Healthy	Negative	41.8	22.99	Mixed Breed (Chihuahua)	5	5	Male	Control	Healthy	Healthy	Healthy
A499794	Healthy	Negative	41	18.2	Maltese Bichon	6	11	Female	Control	Healthy	Healthy	Healthy
A509058	Healthy	Negative	40.7	21.55	American Staffordshire Terrier	30	9	Female	Control	Healthy	Healthy	Healthy
A049891	Healthy	Negative	37.5	11.81	Breton Spaniel	15	11	Male	Control	Healthy	Healthy	Healthy
A506728	Healthy	Negative	31.8	16.64	German Shepherd	35	11	Female	Control	Healthy	Healthy	Healthy
A047199	Healthy	Negative	31.3	26.05	Maltese Bichon	6	10	Female	Control	Healthy	Healthy	Healthy
A508892	Healthy	Negative	31	23.26	American Bully	17	2	Male	Control	Healthy	Healthy	Healthy
A505039	Healthy	Negative	30.8	31.62	Dachshund	10	3	Male	Control	Healthy	Healthy	Healthy
A502209	Healthy	Negative	30.4	15.26	Miniature Schnauzer	12	9	Female	Control	Healthy	Healthy	Healthy
A047033	Healthy	Negative	30.3	22.87	Yorkshire Terrier	3	11	Male	Control	Healthy	Healthy	Healthy
A005253	Healthy	Negative	29.3	13.63	Podenco	16	11	Female	Control	Healthy	Healthy	Healthy
A507299	Healthy	Negative	28.9	12.37	Mixed Breed (German Shepherd)	23	13	Male	Control	Healthy	Healthy	Healthy
A509718	Healthy	Negative	28.4	30.7	Yorkshire Terrier	6	10	Female	Control	Healthy	Healthy	Healthy
A503698	Healthy	Negative	28.2	36.35	Pinscher	7	11	Male	Control	Healthy	Healthy	Healthy
A509788	Healthy	Negative	28.1	28.38	Yorkshire Terrier	7	3	Male	Control	Healthy	Healthy	Healthy
A505910	Healthy	Negative	27.9	16.03	American Staffordshire Terrier	24	11	Male	Control	Healthy	Healthy	Healthy
A508725	Healthy	Negative	27.1	19.4	Mixed Breed (Pinscher)	16	13	Male	Control	Healthy	Healthy	Healthy
A509560	Healthy	Negative	26.9	19.44	Chihuahua	3	10	Male	Control	Healthy	Healthy	Healthy
A500086	Healthy	Negative	26.6	39.83	Labrador	32	14	Female	Control	Healthy	Healthy	Healthy
A506111	Healthy	Negative	26.2	21.32	Shih Tzu	9	11	Female	Control	Healthy	Healthy	Healthy
A505800	Healthy	Negative	25.7	24.3	Mixed Breed (German Shepherd)	27	9	Male	Control	Healthy	Healthy	Healthy
A47249	Active neoplasia	Negative	25.6	31.02	American Staffordshire Terrier	20	10	Female	Control	Healthy	Healthy	Healthy
A499952	Healthy	Negative	24.9	23.29	Greyhound	18	9	Female	Control	Healthy	Healthy	Healthy
A508349	Healthy	Negative	23.5	11.19	Jack Russell Terrier	4	10	Female	Control	Healthy	Healthy	Healthy
A509790	Healthy	Negative	21	30.16	Mastiff	60	3	Female	Control	Healthy	Healthy	Healthy
A507852	Healthy	Negative	20.7	19.99	American Bully	19	4	Male	Control	Healthy	Healthy	Healthy
A499057	Healthy	Negative	20.7	13.1	Dachshund	10	11	Male	Control	Healthy	Healthy	Healthy
A506429	Healthy	Negative	20.3	15.67	American Bully	23	3	Male	Control	Healthy	Healthy	Healthy
A508636	Healthy	Negative	19.3	14.49	Mixed Breed (Chihuahua)	9	13	Male	Control	Healthy	Healthy	Healthy
A004756	Healthy	Negative	15.3	20.85	Mixed Breed (Labrador)	20	13	Male	Control	Healthy	Healthy	Healthy
A500629	Healthy	Negative	13.8	13.82	Maltese Bichon	4.4	7	Female	Control	Healthy	Healthy	Healthy
A003353	Healthy	Negative	12.4	23.61	Dalmatian	28	13	Female	Control	Healthy	Healthy	Healthy
A508645	Healthy	Negative	11.6	24.38	English Bulldog	18	15	Female	Control	Healthy	Healthy	Healthy
A500833	Healthy	Negative	8.78	22.02	Beagle	17	11	Male	Control	Healthy	Healthy	Healthy
A509311	Healthy	Negative	8.72	23.15	Mixed Breed (Maltese)	12	10	Female	Control	Healthy	Healthy	Healthy
A504618	Healthy	Negative	6.16	15.71	Pinscher	7	12	Male	Control	Healthy	Healthy	Healthy

## Sheet: ANG_samples
Supplementary Table S1. Clinical and molecular characteristics of canine samples of the Active neoplasia group (ANG) analyzed by cfDNA. cfDNA (pg/µL): concentration of circulating free DNA. cfDNA (%): percentage of cfDNA relative to total DNA.
Sample ID	Clinical Category	cfDNA Result	cfDNA (pg/µL)	cfDNA (%)	Breed	Weight (kg)	Age (years)	Sex	Clinical Status	Tumor Type	Clinical Stage	Histological Grade
Q21781	Active neoplasia	Highly positive	15000	87	Golden Retriever	28	12	Male	Tumor	Carcinomas	Localized	Unclassifiable
A502095	Active neoplasia	Highly positive	14100	97.69	Yorkshire Terrier	3.5	14	Female	Tumor	Lymphomas/Leukemias	Disseminated	High
Q52152	Active neoplasia	Highly positive	9797	68	Maltese	6	13	Female	Tumor	Sarcomas	Localized	High
Q53609	Active neoplasia	Highly positive	2900	71	Boxer	22	14	Male	Tumor	Lymphomas/Leukemias	Disseminated	High
Q53508	Active neoplasia	Highly positive	1980	95	Mixed Breed	8	6	Male	Tumor	Lymphomas/Leukemias	Disseminated	High
Q51596	Active neoplasia	Highly positive	1830	91	Golden Retriever	29	8	Male	Tumor	Lymphomas/Leukemias	Disseminated	High
Q35276	Active neoplasia	Highly positive	1750	86.48	Belgian Shepherd	21	15	Male	Tumor	Carcinomas	Disseminated	High
Q52611	Active neoplasia	Highly positive	1670	84.17	Pit Bull	27	13	Male	Tumor	Sarcomas	Disseminated	High
Q37787	Active neoplasia	Highly positive	1500	99	Navarrese Pachón	28	9	Male	Tumor	Lymphomas/Leukemias	Disseminated	High
A509596	Active neoplasia	Highly positive	1240	38.73	Pinscher	5.6	14	Female	Tumor	Melanomas	Disseminated	High
Q20713	Active neoplasia	Highly positive	1100	42.8	Labrador	17	18	Female	Tumor	Lymphomas/Leukemias	Disseminated	High
Q44534	Active neoplasia	Highly positive	1060	80.87	Mixed Breed	36	13	Female	Tumor	Carcinomas	Localized	High
A506129	Active neoplasia	Highly positive	1040	31.04	Bull Terrier	20	14	Male	Tumor	Lymphomas/Leukemias	Disseminated	High
Q53856	Active neoplasia	Highly positive	892	70.77	Basset Griffon	15	12	Male	Tumor	Lymphomas/Leukemias	Disseminated	High
A049855	Active neoplasia	Highly positive	888	76.06	West Highland White Terrier	10	14	Male	Tumor	Carcinomas	Disseminated	High
Q16881	Active neoplasia	Highly positive	646	90	Mixed Breed (Jack Russell Terrier)	8	14	Male	Tumor	Carcinomas	Localized	Unclassifiable
Q32863	Active neoplasia	Highly positive	592	57.19	Dachshund	13	11	Male	Tumor	Carcinomas	Disseminated	High
Q53884	Active neoplasia	Highly positive	496	32.68	Labrador	30	9	Female	Tumor	Lymphomas/Leukemias	Disseminated	High
Q52567	Active neoplasia	Highly positive	433	59.94	Golden Retriever	33	15	Male	Tumor	Sarcomas	Localized	High
Q53373	Active neoplasia	Highly positive	412	73	French Bulldog	9	9	Female	Tumor	Round cell tumors	Disseminated	High
Q52695	Active neoplasia	Highly positive	312	67.13	Mixed Breed (Mastiff/Border Collie)	28.6	14	Female	Tumor	Lymphomas/Leukemias	Disseminated	High
Q51010	Active neoplasia	Highly positive	309	51	Labrador Retriever	26	8	Female	Tumor	Lymphomas/Leukemias	Disseminated	High
Q53404	Active neoplasia	Positive high	297	90.97	Labrador	37	12	Female	Tumor	Lymphomas/Leukemias	Disseminated	High
Q26362	Active neoplasia	Positive high	260	39.97	Mastiff	60	12	Male	Tumor	Mastocytomas	Disseminated	High
Q45254	Active neoplasia	Positive high	241	59.79	Border Collie	20	11	Female	Tumor	Lymphomas/Leukemias	Disseminated	High
Q39423	Active neoplasia	Positive high	234	55.52	Mixed Breed (Pit Bull)	24	10	Female	Tumor	Lymphomas/Leukemias	Disseminated	High
Q52966	Active neoplasia	Positive high	230	82.19	Mixed Breed (Terrier/Podenco)	4	10	Female	Tumor	Lymphomas/Leukemias	Disseminated	High
A507950	Active neoplasia	Positive high	212	37.88	Labrador	24	10	Female	Tumor	Sarcomas	Disseminated	High
Q53191	Active neoplasia	Positive high	183	83.68	Pit Bull	35	9	Female	Tumor	Carcinomas	Localized	High
Q53116	Active neoplasia	Positive high	149	86	Water Dog	20	13	Male	Tumor	Carcinomas	Disseminated	High
A499325	Active neoplasia	Positive high	140	45.6	Pit Bull	40	11	Female	Tumor	Sarcomas	Localized	High
Q08697	Active neoplasia	Positive high	116	38.68	West Highland White Terrier	7.6	17	Female	Tumor	Melanomas	Disseminated	High
Q53595	Active neoplasia	Positive high	115	27.21	Golden Retriever	27	16	Male	Tumor	Melanomas	Disseminated	High
Q53565	Active neoplasia	Positive medium	94.9	29	Mixed Breed	14.6	14	Female	Tumor	Lymphomas/Leukemias	Disseminated	High
Q53629	Active neoplasia	Positive medium	93.8	18	Pit Bull	30	11	Female	Tumor	Sarcomas	Localized	High
A504231	Active neoplasia	Positive medium	87.4	33.62	Labrador	30	16	Male	Tumor	Carcinomas	Disseminated	High
A003736	Active neoplasia	Positive medium	83.7	34.9	Labrador	30	14	Male	Tumor	Mastocytomas	Localized	Low
Q51397	Active neoplasia	Positive medium	71.7	29	Mixed Breed	21	12	Female	Tumor	Sarcomas	Localized	High
Q50886	Active neoplasia	Positive medium	68.3	92	Giant Schnauzer	30	9	Male	Tumor	Carcinomas	Disseminated	High
Q52801	Active neoplasia	Positive medium	65.6	24	German Shepherd	42	12	Female	Tumor	Melanomas	Localized	High
Q51467	Active neoplasia	Positive medium	63.6	40.51	Miniature Schnauzer	11	15	Female	Tumor	Carcinomas	Localized	Unclassifiable
A505314	Active neoplasia	Positive medium	63.6	23.6	American Bully	18	4	Male	Tumor	Mastocytomas	Localized	Low
Q52776	Active neoplasia	Positive medium	63.5	12.16	Andalusian Podenco	7	11	Female	Tumor	Carcinomas	Localized	High
Q43062	Active neoplasia	Positive medium	63	36.79	Mixed Breed (Breton Spaniel)	24	15	Male	Tumor	Carcinomas	Disseminated	High
A505516	Active neoplasia	Positive medium	62.7	41.53	Labrador	30	14	Male	Tumor	Carcinomas	Localized	Low
A508477	Active neoplasia	Positive medium	57.2	28.17	Beagle	16	12	Female	Tumor	Benign	Localized	Low
A506039	Active neoplasia	Positive medium	57.1	28.25	Mixed Breed (Pinscher/German Shepherd)	16	12	Female	Tumor	Mastocytomas	Localized	Low
Q49361	Active neoplasia	Positive medium	54.3	28	Mixed Breed	24	16	Female	Tumor	Carcinomas	Disseminated	High
A047211	Active neoplasia	Positive medium	53.4	62.63	Greyhound	30	12	Female	Tumor	Sarcomas	Localized	High
Q51641	Active neoplasia	Positive medium	53.2	21.24	Maltese	5.6	17	Male	Tumor	Carcinomas	Disseminated	High
Q49758	Active neoplasia	Positive medium	52	22	Mixed Breed	13	16	Female	Tumor	Lymphomas/Leukemias	Disseminated	Low
Q53371	Active neoplasia	Positive medium	51.1	19.24	Bichon	4	13	Male	Tumor	Carcinomas	Disseminated	High
A509791	Active neoplasia	Positive medium	51	22.6	Maltese Bichon	6	8	Male	Tumor	Benign	Localized	Low
Q37680	Active neoplasia	Positive medium	50.9	32.9	Golden Retriever	36	13	Female	Tumor	Lymphomas/Leukemias	Disseminated	High
Q52671	Active neoplasia	Negative	49.1	25.3	Water Dog	16	10	Male	Tumor	Mastocytomas	Disseminated	Low
Q42391	Active neoplasia	Negative	40.5	63	Boxer	30	11	Female	Tumor	Lymphomas/Leukemias	Localized	Low
A510048	Active neoplasia	Negative	39.7	20.29	Boxer	30	9	Female	Tumor	Benign	Localized	Low
Q50240	Active neoplasia	Negative	37.7	40.99	Boxer	32	13	Male	Tumor	Sarcomas	Localized	Low
A500046	Active neoplasia	Negative	37.2	59.71	American Staffordshire Terrier	35	8	Female	Tumor	Mastocytomas	Localized	Low
Q50723	Active neoplasia	Negative	36.4	33.37	Chihuahua	3	15	Female	Tumor	Carcinomas	Localized	High
Q53317	Active neoplasia	Negative	31.2	19	Beagle	24	14	Female	Tumor	Lymphomas/Leukemias	Disseminated	Low
Q50880	Active neoplasia	Negative	31	16.4	Yorkshire Terrier	5	13	Female	Tumor	Melanomas	Disseminated	High
A507113	Active neoplasia	Negative	29.9	12.48	American Staffordshire Terrier	24	9	Male	Tumor	Mastocytomas	Localized	Low
Q42088	Active neoplasia	Negative	28.7	20.93	Beagle	28	8	Female	Tumor	Mastocytomas	Localized	High
Q53642	Active neoplasia	Negative	26.5	15	Medium Schnauzer	10	8	Female	Tumor	Mastocytomas	Localized	High
A510057	Active neoplasia	Negative	26.2	70.62	Mixed Breed (Czechoslovakian Wolfdog)	19	13	Male	Tumor	Round cell tumors	Localized	Low
Q34461	Active neoplasia	Negative	25.7	18.29	West Highland White Terrier	7	19	Male	Tumor	Carcinomas	Localized	High
A003207	Active neoplasia	Negative	25.6	14.27	Eurasier	30	13	Female	Tumor	Carcinomas	Localized	Unclassifiable
Q47776	Active neoplasia	Negative	25.2	28	Pit Bull	33	10	Male	Tumor	Sarcomas	Localized	Low
Q53548	Active neoplasia	Negative	24.8	18	Podenco	15	11	Male	Tumor	Carcinomas	Localized	Low
Q41812	Active neoplasia	Negative	23.2	24.09	Labrador	50	9	Female	Tumor	Mastocytomas	Localized	Low
Q53323	Active neoplasia	Negative	23	19.76	Medium Schnauzer	10	8	Male	Tumor	Carcinomas	Localized	Unclassifiable
Q35132	Active neoplasia	Negative	22.4	24.68	Mixed Breed	14	15	Female	Tumor	Carcinomas	Disseminated	High
Q53409	Active neoplasia	Negative	22	10	Beagle	13	14	Male	Tumor	Carcinomas	Localized	Low
Q49176	Active neoplasia	Negative	21.8	12.84	Miniature Schnauzer	10	13	Male	Tumor	Mastocytomas	Localized	High
Q51829	Active neoplasia	Negative	19.6	21.95	Golden Retriever	28	13	Male	Tumor	Melanomas	Localized	High
Q52642	Active neoplasia	Negative	18.9	25	Mixed Breed (Podenco)	20	15	Male	Tumor	Carcinomas	Localized	Unclassifiable
A505346	Active neoplasia	Negative	17.1	17.42	Bodeguero	20	11	Female	Tumor	Melanomas	Localized	Low
Q51027	Active neoplasia	Negative	15.7	32.65	Mixed Breed	37	10	Female	Tumor	Sarcomas	Localized	High
A509811	Active neoplasia	Negative	15.1	10.92	Maltese Bichon	6	13	Female	Tumor	Carcinomas	Localized	Unclassifiable
Q53311	Active neoplasia	Negative	12.7	20.19	Yorkshire Terrier	7	12	Female	Tumor	Sarcomas	Localized	Low
Q53151	Active neoplasia	Negative	11.7	32	Doberman	40	10	Female	Tumor	Mastocytomas	Localized	High
Q53541	Active neoplasia	Negative	10.6	15	Mixed Breed (Labrador)	40	9	Female	Tumor	Benign	Localized	Low
