# Supplementary material for: OncoCan: a liquid biopsy assay for cell-free DNA quantification in canine plasma to support cancer prognosis
Source: Front Vet Sci. 2026 Feb 23;13:1768078. doi: 10.3389/fvets.2026.1768078 (PMC12970012; doi:10.3389/fvets.2026.1768078)
Supplement: Supplementary file 2 [file Table_2.xlsx]

## Sheet: S2A
Supplementary Table S2A: Summary of statistically significant pairwise comparisons between healthy and tumor sample groups, as well as clinical stagings and histological grades, based on the Wilcoxon rank-sum test
Group1	Group2	p.value
Healthy	Carcinomas	0.000505993
Healthy	Lymphomas/Leukemias	7.07595e-09
Healthy	Sarcomas	0.00688451
Localized stage	Disseminated stage	2.288e-06
Low grade	High grade	1.232e-05

## Sheet: S2B
Supplementary Table S2B: summary of ROC curves analysis of cfDNA concentration (50–700 bp fragment range) for the four most representative tumor types analyzed in this study (Lymphomas/Leukemias, Sarcomas, Melanomas, and Carcinomas) compared to healthy controls as well as for histological grade and cytological stage comparisons. AUC= Area Under the Curve.
Tumor Type	AUC	Threshold	Sensitivity	Specificity
Lymphomas/Leukemias	0.95	92.5	0.8	0.978723
Carcinomas	0.732	54.15	0.58	0.93617
Melanomas	0.695	62.8	0.571429	0.957447
Sarcomas	0.755	53.25	0.666667	0.893617
All tumors combined	0.799	61.35	0.63	0.96
All tumors combined with fixed threshold <50pg/ul	0.799	50	0.72	0.83
Histological grade
Low vs High	0.832	64.6	0.69	0.95
Low vs Healthy	0.59	31.1	0.64	0.59
Cytological stage
Localized vs Disseminated	0.808	85.55	0.72	0.82

## Sheet: S2C
Supplementary Table S2C. Performance metrics from the confusion matrix for healthy versus low‑grade tumors at the optimal threshold of 31.1 pg/µL.
Metric	Value	95% CI
True Positives (TP)	13	–
False Positives (FP)	17	–
True Negatives (TN)	30	–
False Negatives (FN)	9	–
Sensitivity	0.59	0.36–0.79
Specificity	0.64	0.49–0.77
Accuracy	0.62	–
