# Supplementary material for: OncoCan: a liquid biopsy assay for cell-free DNA quantification in canine plasma to support cancer prognosis
Source: Front Vet Sci. 2026 Feb 23;13:1768078. doi: 10.3389/fvets.2026.1768078 (PMC12970012; doi:10.3389/fvets.2026.1768078)
Supplement: Supplementary file 3 [file Table_3.xlsx]

## Sheet: S3A
Supplementary Table S3A. Clinical and molecular characteristics of individual samples included in the Kaplan–Meier survival analysis.
Sample. ID	Category	Results	cfdna pg.ul	cfdna_%	TumorType	Clinical staging	Histological grade	date of prognosis (start point of survival time)	date of death/ survival/lost (ending point of survival time)	Time Survival	Status	event
Q43062	Neoplasia activa	Medium_positive	63	36.79	Carcinomas	Disseminated	High	01/06/2024	22/11/2024	174	Death	1
Q35132	Neoplasia activa	Negative	22.4	24.68	Carcinomas	Disseminated	High	15/01/2024	21/08/2024	219	Death	1
Q50723	Neoplasia activa	Negative	36.4	33.37	Carcinomas	Localized	High	07/06/2023	31/05/2024	359	Death	1
Q34461	Neoplasia activa	Negative	25.7	18.29	Carcinomas	Localized	High	24/05/2022	05/03/2024	651	Death	1
Q53548	Neoplasia activa	Negative	24.8	18	Carcinomas	Localized	Low	10/10/2024	15/07/2025	278	Alive	0
A003207	Neoplasia activa	Negative	25.6	14.27	Carcinomas	Localized	Not_measurable	27/07/2024	20/12/2024	146	Death	1
Q53323	Neoplasia activa	Negative	23	19.76	Carcinomas	Localized	Not_measurable	01/09/2024	14/11/2024	74	Lost	0
Q52642	Neoplasia activa	Negative	18.9	25	Carcinomas	Localized	Not_measurable	04/06/2024	11/07/2025	402	Alive	0
A509811	Neoplasia activa	Negative	15.1	10.92	Carcinomas	Localized	Not_measurable	18/08/2024	31/07/2025	347	Alive	0
Q53116	Neoplasia activa	High_Positive	149	86	Carcinomas	Disseminated	High	05/09/2024	18/06/2025	286	Death	1
Q53191	Neoplasia activa	High_Positive	183	83.68	Carcinomas	Localized	High	01/10/2024	31/10/2024	30	Death	1
Q49361	Neoplasia activa	Medium_Positive	54.3	28	Carcinomas	Disseminated	High	19/03/2024	15/07/2025	483	Alive	0
Q51641	Neoplasia activa	Medium_Positive	53.2	21.24	Carcinomas	Disseminated	High	15/04/2024	04/09/2024	142	Lost	0
Q53371	Neoplasia activa	Medium_Positive	51.1	19.24	Carcinomas	Disseminated	High	01/10/2023	15/07/2025	653	Alive	0
A504231	Neoplasia activa	Medium_Positive	87.4	33.62	Carcinomas	Disseminated	High	09/01/2024	28/03/2025	444	Death	1
Q50886	Neoplasia activa	Medium_Positive	68.3	92	Carcinomas	Disseminated	High	16/10/2023	25/05/2025	587	Death	1
Q52776	Neoplasia activa	Medium_Positive	63.5	12.16	Carcinomas	Localized	High	01/07/2024	27/05/2025	330	Alive	0
A505516	Neoplasia activa	Medium_Positive	62.7	41.53	Carcinomas	Localized	Low	01/08/2024	17/07/2025	350	Alive	0
Q51467	Neoplasia activa	Medium_Positive	63.6	40.51	Carcinomas	Localized	Not_measurable	05/02/2024	24/01/2025	354	Lost	0
Q35276	Neoplasia activa	Very_high_Positive	1750	86.48	Carcinomas	Disseminated	High	26/03/2023	03/06/2024	435	Death	1
A049855	Neoplasia activa	Very_high_Positive	888	76.06	Carcinomas	Disseminated	High	01/07/2024	21/09/2024	82	Death	1
Q32863	Neoplasia activa	Very_high_Positive	592	57.19	Carcinomas	Disseminated	High	19/11/2023	21/02/2024	94	Death	1
Q44534	Neoplasia activa	Very_high_Positive	1060	80.87	Carcinomas	Localized	High	12/03/2024	04/04/2024	23	Death	1
Q21781	Neoplasia activa	Very_high_Positive	15000	87	Carcinomas	Localized	Not_measurable	12/01/2024	11/04/2024	90	Death	1
Q16881	Neoplasia activa	Very_high_Positive	646	90	Carcinomas	Localized	Not_measurable	01/10/2024	15/10/2024	14	Death	1
Q53317	Neoplasia activa	Negative	31.2	19	Lymphomas/Leukemias	Disseminated	Low	26/09/2024	10/01/2025	106	Death	1
Q42391	Neoplasia activa	Negative	40.5	63	Lymphomas/Leukemias	Localized	Low	23/09/2024	21/04/2025	210	Death	1
Q53404	Neoplasia activa	High_Positive	297	90.97	Lymphomas/Leukemias	Disseminated	High	15/10/2024	19/11/2024	35	Death	1
Q45254	Neoplasia activa	High_Positive	241	59.79	Lymphomas/Leukemias	Disseminated	High	18/06/2024	05/07/2024	17	Lost	0
Q39423	Neoplasia activa	High_Positive	234	55.52	Lymphomas/Leukemias	Disseminated	High	18/06/2024	15/12/2024	180	Death	1
Q52966	Neoplasia activa	High_Positive	230	82.19	Lymphomas/Leukemias	Disseminated	High	05/09/2024	18/09/2025	378	Death	1
Q37680	Neoplasia activa	Medium_Positive	50.9	32.9	Lymphomas/Leukemias	Disseminated	High	24/10/2024	18/02/2025	117	Death	1
Q49758	Neoplasia activa	Medium_Positive	52	22	Lymphomas/Leukemias	Disseminated	Low	03/07/2023	08/04/2025	645	Alive	0
Q53565	Neoplasia activa	Medium_Positive	94.9	29	Lymphomas/Leukemias	Disseminated	High	30/10/2024	02/05/2025	184	Death	1
A502095	Neoplasia activa	Very_high_Positive	14100	97.69	Lymphomas/Leukemias	Disseminated	High	22/10/2024	24/10/2024	2	Death	1
Q53609	Neoplasia activa	Very_high_Positive	2900	71	Lymphomas/Leukemias	Disseminated	High	25/10/2024	08/11/2024	14	Lost	0
Q53508	Neoplasia activa	Very_high_Positive	1980	95	Lymphomas/Leukemias	Disseminated	High	24/10/2024	01/01/2025	69	Death	1
Q51596	Neoplasia activa	Very_high_Positive	1830	91	Lymphomas/Leukemias	Disseminated	High	20/02/2024	23/09/2024	216	Death	1
Q37787	Neoplasia activa	Very_high_Positive	1500	99	Lymphomas/Leukemias	Disseminated	High	12/09/2024	13/01/2025	123	Death	1
Q20713	Neoplasia activa	Very_high_Positive	1100	42.8	Lymphomas/Leukemias	Disseminated	High	19/02/2024	21/04/2024	62	Death	1
A506129	Neoplasia activa	Very_high_Positive	1040	31.04	Lymphomas/Leukemias	Disseminated	High	31/07/2024	30/07/2025	364	Alive	0
Q53856	Neoplasia activa	Very_high_Positive	892	70.77	Lymphomas/Leukemias	Disseminated	High	12/11/2024	17/12/2024	35	Death	1
Q53884	Neoplasia activa	Very_high_Positive	496	32.68	Lymphomas/Leukemias	Disseminated	High	11/11/2024	15/12/2024	34	Death	1
Q52695	Neoplasia activa	Very_high_Positive	312	67.13	Lymphomas/Leukemias	Disseminated	High	07/06/2024	02/07/2024	25	Death	1
Q51010	Neoplasia activa	Very_high_Positive	309	51	Lymphomas/Leukemias	Disseminated	High	19/10/2023	22/12/2023	64	Lost	0
Q50880	Neoplasia activa	Negative	31	16.4	Melanomas	Disseminated	High	28/07/2023	09/02/2024	196	Death	1
Q51829	Neoplasia activa	Negative	19.6	21.95	Melanomas	Localized	High	12/02/2024	08/05/2025	451	Alive	0
A505346	Neoplasia activa	Negative	17.1	17.42	Melanomas	Localized	Low	06/08/2024	15/07/2025	343	Alive	0
Q08697	Neoplasia activa	High_Positive	116	38.68	Melanomas	Disseminated	High	24/10/2023	01/12/2023	38	Death	1
Q53595	Neoplasia activa	High_Positive	115	27.21	Melanomas	Disseminated	High	04/11/2024	28/06/2025	236	Death	1
Q52801	Neoplasia activa	Medium_Positive	65.6	24	Melanomas	Localized	High	05/06/2024	15/07/2024	40	Lost	0
A509596	Neoplasia activa	Very_high_Positive	1240	38.73	Melanomas	Disseminated	High	01/07/2023	26/10/2024	483	Death	1
Q51027	Neoplasia activa	Negative	15.7	32.65	Sarcomas	Localized	High	16/11/2023	06/05/2024	172	Death	1
Q50240	Neoplasia activa	Negative	37.7	40.99	Sarcomas	Localized	Low	22/11/2024	03/06/2025	193	Alive	0
Q47776	Neoplasia activa	Negative	25.2	28	Sarcomas	Localized	Low	01/02/2022	28/03/2025	1151	Death	1
Q53311	Neoplasia activa	Negative	12.7	20.19	Sarcomas	Localized	Low	17/06/2024	15/10/2024	120	Lost	0
A507950	Neoplasia activa	High_Positive	212	37.88	Sarcomas	Disseminated	High	06/08/2024	08/10/2024	63	Death	1
A499325	Neoplasia activa	High_Positive	140	45.6	Sarcomas	Localized	High	08/08/2024	12/06/2025	308	Alive	0
A047211	Neoplasia activa	Medium_Positive	53.4	62.63	Sarcomas	Localized	High	12/09/2024	04/07/2025	295	Alive	0
Q53629	Neoplasia activa	Medium_Positive	93.8	18	Sarcomas	Localized	High	06/11/2024	20/06/2025	226	Alive	0
Q51397	Neoplasia activa	Medium_Positive	71.7	29	Sarcomas	Localized	High	30/01/2024	02/07/2024	154	Lost	0
Q52611	Neoplasia activa	Very_high_Positive	1670	84.17	Sarcomas	Disseminated	High	30/05/2024	05/07/2024	36	Death	1
Q52152	Neoplasia activa	Very_high_Positive	9797	68	Sarcomas	Localized	High	13/03/2024	26/07/2024	135	Lost	0
Q52567	Neoplasia activa	Very_high_Positive	433	59.94	Sarcomas	Localized	High	06/05/2024	04/06/2024	29	Death	1

## Sheet: S3B
Supplementary Table S3B. Summary table of Cox Proportional Hazards Model results for cfDNA Concentration Ranges
cfDNA Range	Hazard Ratio (HR)	95% CI (Lower–Upper)	Z-value	P-value	Interpretation
<50 pg/µl	Reference	–	–	–	Baseline group
50–100 pg/µl	0.94	0.47 – 1.89	–0.171	0.864	No significant difference vs <50
>100 pg/µl	2.66	1.42 – 4.97	3.054	0.002**	Significantly increased risk
